# Supplementary material for: Anti-Allergic Diarrhea Effect of Diosgenin Occurs via Improving Gut Dysbiosis in a Murine Model of Food Allergy
Source: Molecules. 2021 Apr 23;26(9):2471. doi: 10.3390/molecules26092471 (PMC8122900; doi:10.3390/molecules26092471)
Supplement: Supplementary file 1 [file molecules-26-02471-s001.zip]

Archive with 1 entries (1 files):
- molecules-1108571-supplementary.pdf
